# Supplementary material for: In Vitro Biocompatibility of Hydrogel Polyvinyl Alcohol/Moringa oleifera Leaf Extract/Graphene Oxide for Wound Dressing
Source: Polymers (Basel). 2023 Jan 16;15(2):468. doi: 10.3390/polym15020468 (PMC9864398; doi:10.3390/polym15020468)
Supplement: Supplementary file 1 [file polymers-15-00468-s001.zip]

Archive with 1 entries (1 files):
- polymers-2089817-supplementary.pdf
